# Supplementary material for: Germline-Restricted Chromosome (GRC) in Female and Male Meiosis of the Great Tit (Parus major, Linnaeus, 1758)
Source: Front Genet. 2021 Oct 25;12:768056. doi: 10.3389/fgene.2021.768056 (PMC8573160; doi:10.3389/fgene.2021.768056)
Supplement: Supplementary file 2 [file DataSheet1.xls]

## Sheet: GRC
Specimen ID	SC length (μm)	GRC configuration	MLH1 focus number	Relative MH1 distance from centromere at the short (p) and long (q) arms
				q1	q2	q3
1	7.70868	bivalent	1	0.1078
1	10.8601	bivalent	1	0.075469
1	7.30657	bivalent	1	0.141337
1	6.14172	bivalent	1	0.083779
1	7.5644	bivalent	1	0.12711
1	8.20249	bivalent	1	0.086541
1	10.0657	bivalent	1	0.092537
1	7.60269	bivalent	1	0.101327
1	5.59327	bivalent	1	0.175149
1	7.47285	bivalent	1	0.098222
1	7.21011	bivalent	1	0.114605
1	7.67373	bivalent	1	0.102818
1	9.80242	bivalent	1	0.120928
1	7.45139	bivalent	1	0.08332
1	7.60866	bivalent	1	0.116672
1	12.4385	bivalent	1	0.106028
1	7.13475	bivalent	1	0.105083
1	7.34005	bivalent	1	0.098452
1	7.47044	bivalent	1	0.090434
1	6.27433	bivalent	1	0.058706
1	7.96282	bivalent	1	0.107527
1	6.9042	bivalent	1	0.167897
1	10.3857	bivalent	1	0.06835
1	6.16595	bivalent	1	0.156243
1	7.09313	bivalent	1	0.110721
1	7.00259	bivalent	1	0.12706
1	12.1948	bivalent	3	0.126391	0.588844	0.867515
1	9.22354	bivalent	1	0.114684
1	7.95243	bivalent	1	0.1394
1	6.29018	bivalent	1	0.157524
1	7.03263	bivalent	1	0.129973
1	11.1684	bivalent	1	0.069344
1	7.23184	bivalent	1	0.091623
1	8.60604	bivalent	1	0.12462
1	7.82435	bivalent	1	0.087209
1	5.32875	bivalent	1	0.16527
1	12.4354	bivalent	1	0.072701
1	7.0023	bivalent	1	0.102799
1	8.39506	bivalent	1	0.099559
1	8.82889	bivalent	1	0.104732
1	6.71117	bivalent	1	0.104202
1	6.87206	bivalent	1	0.108847
1	7.00297	bivalent	2	0.44816	0.884608
1	8.63825	bivalent	1	0.089127
1	6.76146	bivalent	1	0.132899
1	6.79238	bivalent	1	0.117856
1	7.7135	bivalent	1	0.079966
1	7.90988	bivalent	1	0.106167
1	8.17327	bivalent	1	0.114102
1	11.5567	bivalent	1	0.072626
1	6.41454	bivalent	1	0.129137
1	10.4211	bivalent	1	0.098279
1	8.59074	bivalent	1	0.106797
1	7.13746	bivalent	1	0.12525
1	8.65711	bivalent	1	0.087106
1	6.79692	bivalent	1	0.069664
1	6.81815	bivalent	1	0.12398
1	6.18916	bivalent	1	0.142506
1	7.0032	bivalent	1	0.102631
1	6.59548	bivalent	1	0.067062
1	7.20555	bivalent	1	0.137803
2	21.8904	bivalent	1	0.048424
2	14.8294	bivalent	1	0.052373
2	17.7632	bivalent	1	0.055123
2	21.0193	bivalent	1	0.049191
2	18.5398	bivalent	1	0.05188
2	15.3207	bivalent	1	0.051483
2	24.4003	bivalent	1	0.042188
2	15.1203	bivalent	1	0.056879
2	15.4202	bivalent	1	0.057616
2	16.7578	bivalent	1	0.057358
2	21.6953	bivalent	1	0.047149
2	22.5016	bivalent	1	0.047156
2	24.0653	bivalent	1	0.036345
2	23.6529	bivalent	1	0.031721
2	17.5676	bivalent	1	0.050758
2	18.7453	bivalent	1	0.035782
2	17.0793	bivalent	1	0.018374
2	19.0502	bivalent	1	0.039672
2	21.7919	bivalent	1	0.033787
2	22.3434	bivalent	1	0.025931
2	21.875	bivalent	1	0.043631
2	19.2349	bivalent	1	0.059215
2	16.2274	bivalent	1	0.051759
2	18.94	bivalent	1	0.048118
2	20.2938	bivalent	1	0.040049
2	17.722	bivalent	1	0.062433
2	21.5105	bivalent	1	0.053383
2	20.7635	bivalent	1	0.060182
2	20.5424	bivalent	1	0.050787
2	15.6748	bivalent	1	0.044117
2	16.0935	bivalent	1	0.044122
2	14.878	bivalent	1	0.033765
2	15.8226	bivalent	1	0.058319
2	23.0052	bivalent	1	0.04214
2	25.9823	bivalent	1	0.04089
2	19.6627	bivalent	1	0.123856
2	20.9913	bivalent	1	0.034845
2	24.7256	bivalent	1	0.040302
2	14.3737	bivalent	1	0.050415
2	16.9579	bivalent	2	0.067289
2	13.9547	bivalent	1	0.05917
2	17.7055	bivalent	1	0.060988
2	17.1617	bivalent	1	0.033778
2	12.2805	bivalent	1	0.05714
2	22.0987	bivalent	1	0.044091
2	19.0167	bivalent	1	0.0217
2	18.4334	bivalent	1	0.042757
2	15.9949	bivalent	1	0.049143
2	19.8751	bivalent	1	0.032923
2	18.6935	bivalent	1	0.039125
2	14.0185	bivalent	1	0.065775
2	16.4744	bivalent	1	0.049223
2	28.091	bivalent	1	0.039436
2	17.0648	bivalent	1	0.05062
2	20.799	bivalent	1	0.068001
3	18.8454	bivalent	2	0.040822	0.668797
3	17.5601	bivalent	1	0.042094
3	18.9615	bivalent	1	0.053947
3	14.3069	bivalent	1	0.05851
3	13.3839	bivalent	1	0.061026
3	15.8235	bivalent	1	0.038528
3	19.4984	bivalent	1	0.043579
3	20.5579	bivalent	1	0.044467
3	16.5404	bivalent	1	0.0316
3	15.1621	bivalent	1	0.038132
3	19.952	bivalent	1	0.056804
3	14.7806	bivalent	1	0.042794
3	18.5063	bivalent	1	0.039318
3	14.7649	bivalent	1	0.072706
3	17.3677	bivalent	1	0.048925
3	14.7583	bivalent	1	0.047478
3	18.2166	bivalent	1	0.04018
3	18.5979	bivalent	1	0.049666
3	16.8459	bivalent	1	0.050639
3	22.4539	bivalent	2	0.046606	0.611599
3	13.81	bivalent	1	0.074655
3	18.2035	bivalent	1	0.040182
3	18.6331	bivalent	1	0.026112
3	17.0597	bivalent	1	0.062276
3	15.1994	bivalent	1	0.056994
3	15.946	bivalent	1	0.046174
3	16.1965	bivalent	1	0.056569
3	19.4957	bivalent	1	0.037898
3	12.4537	bivalent	1	0.070195
3	25.7694	bivalent	1	0.068757
3	21.376	bivalent	1	0.049404
3	20.9283	bivalent	1	0.043108
3	15.4512	bivalent	1	0.058064
3	13.5255	bivalent	1	0.040315
3	16.3367	bivalent	1	0.043487
3	17.5056	bivalent	1	0.054649
3	21.5638	bivalent	1	0.044261
3	16.2853	bivalent	1	0.059283
3	26.2747	bivalent	1	0.039282
3	19.4404	bivalent	1	0.033146
3	21.3494	bivalent	1	0.035025
3	16.0282	bivalent	2	0.045127	0.935835
3	17.4571	bivalent	1	0.057187
3	16.0305	bivalent	1	0.057267
3	18.963	bivalent	1	0.037464
3	19.7145	bivalent	1	0.046409
3	18.7846	bivalent	1	0.028622
3	15.1308	bivalent	1	0.05136
3	16.6252	bivalent	1	0.039046
3	15.6633	bivalent	1	0.035851
3	18.512	bivalent	2	0.04539	0.962094
3	17.0291	bivalent	1	0.036927
3	22.0598	bivalent	1	0.020737
3	14.4059	bivalent	1	0.058984
7	11.1403	bivalent	1	0.051566
7	20.302	bivalent	1	0.05012
7	11.2915	bivalent	1	0.09583
7	12.1396	bivalent	1	0.064651
7	15.4409	unvalenti
7	10.3461	bivalent	1	0.069626
7	12.4186	bivalent	1	0.049558
7	10.3014	bivalent	1	0.088664
7	11.2015	bivalent	1	0.086189
7	11.9981	bivalent	1	0.078004
7	14.9326	bivalent	1	0.045523
7	10.9652	bivalent	1	0.064056
7	18.9335	unvalenti
7	9.27553	bivalent	1	0.078396
7	9.21576	bivalent	2	0.094973	0.933512
7	23.8647	unvalenti
7	9.7785	bivalent	1	0.098136
7	12.4555	bivalent	1	0.063973
7	18.5986	unvalenti
7	17.8677	unvalenti
7	12.9488	bivalent	1	0.043593
7	11.7278	bivalent	1	0.049123
7	9.27041	bivalent	1	0.110017
7	16.097	bivalent	1	0.06994
7	21.7475	unvalenti
7	11.4771	bivalent	1	0.100206
7	11.1136	bivalent	1	0.039252
7	10.3065	bivalent	1	0.080669
7	9.66439	bivalent	1	0.067826
7	15.3785	bivalent	1	0.051624
7	11.7117	bivalent	1	0.054262
7	16.9237	bivalent	1	0.058877
7	13.4775	bivalent	2	0.066567	0.960027
7	12.7833	bivalent	1	0.07555
7	16.1024	bivalent	1	0.065381
7	9.67249	bivalent	1	0.06853
7	13.671	bivalent	1	0.039918
7	13.1189	bivalent	1	0.04656
7	10.4165	bivalent	1	0.064486
7	12.0033	bivalent	1	0.053951
7	9.63666	bivalent	1	0.125076
7	13.3159	bivalent	1	0.059534
7	11.0324	bivalent	1	0.092382
7	10.811	bivalent	1	0.048388
7	10.0473	bivalent	2	0.084042	0.928486

## Sheet: SC1
Specimen ID	SC length (μm)	MLH1 focus number	Relative MH1 distance from centromere at the short (p) and long (q) arms
			p5	p4	p3	p2	p1	q1	q2	q3	q4
1	16.8207	4				0.922678	0.368086	0.282065	0.924245
1	19.9595	7	0.946881	0.802842	0.508145	0.391757	0.25878	0.82594	0.94217
1	13.0414	4				0.886175	0.513534	0.250276	0.885845
1	11.8284	3				0.950721	0.50584	0.884492
1	20.6122	3				0.879152	0.329908	0.901896
1	15.0394	5				0.762491	0.100021	0.380049	0.772654	0.923753
1	13.8006	3					0.747347	0.43024	0.914229
1	18.6165	4				0.968889	0.354824	0.417499	0.787123
1	15.63	3					0.925891	0.254137	0.763219
1	12.0567	3					0.861181	0.125365	0.898804
1	12.31	4				0.919197	0.743693	0.403246	0.831835
1	12.2257	4				0.851516	0.170457	0.195218	0.786714
1	16.8489	3					0.674305	0.601703	0.888257
1	18.1648	3				0.851684	0.385666	0.894969
1	14.8044	5				0.942673	0.617483	0.408787	0.704223	0.93904
1	15.661	3				0.955468	0.558329	0.92413
1	15.7967	4				0.923519	0.605985	0.230452	0.883084
1	15.6802	4				0.906801	0.121617	0.194439	0.889395
1	15.8369	5				0.966926	0.863144	0.222703	0.616045	0.909108
1	13.224	4				0.869295	0.501413	0.409567	0.954209
1	14.0069	4				0.88364	0.354572	0.175771	0.893957
1	14.0052	3				0.807757	0.424345	0.904003
1	16.5026	3					0.195911	0.368697	0.901869
1	11.6617	5				0.858321	0.35025	0.377981	0.644776	0.881138
1	13.482	4				0.927082	0.853037	0.543068	0.927284
1	13.2075	4				0.890639	0.46528	0.154872	0.863255
1	15.2532	4				0.845579	0.460085	0.54749	0.887561
1	15.7092	3				0.892698	0.140386	0.909653
1	13.1454	5				0.924535	0.393513	0.176138	0.546074	0.903945
1	13.6141	4				0.896296	0.614549	0.540207	0.925747
1	14.0062	4					0.896838	0.132862	0.587972	0.896012
1	15.9881	6			0.932939	0.838588	0.240131	0.313617	0.779789	0.871916
1	12.98	3					0.929946	0.220493	0.903039
1	17.8871	3					0.937961	0.610138	0.874156
1	16.1234	6			0.895949	0.617324	0.143697	0.277418	0.828912	0.969771
1	16.5233	4				0.850047	0.196694	0.27115	0.859213
1	26.6756	5			0.919188	0.610316	0.354369	0.664091	0.940877
1	12.8613	3					0.896636	0.247116	0.876394
1	12.1865	4				0.915407	0.450133	0.670435	0.865917
1	17.0876	5			0.922186	0.517281	0.181007	0.438259	0.879801
1	16.7576	3				0.959266	0.559544	0.912661
1	14.0078	4				0.889024	0.535992	0.361628	0.857705
1	14.5607	3					0.889333	0.2521	0.887093
1	14.0982	4					0.849558	0.197706	0.514712	0.908051
1	13.0549	3					0.86062	0.162795	0.897267
1	16.3951	6			0.966443	0.598447	0.259744	0.241897	0.482462	0.952102
1	12.9097	5				0.906394	0.419659	0.16024	0.361615	0.89006
1	17.3404	2					0.925827	0.938694
1	14.0216	3					0.914954	0.707711	0.940179
1	16.5836	4				0.854547	0.299636	0.506954	0.912162
1	13.7438	2					0.804506	0.908111
1	29.7711	3				0.934402	0.283803	0.933808
1	12.9729	4				0.898406	0.175001	0.478488	0.952564
1	23.6957	4				0.941401	0.441675	0.654834	0.953591
1	15.0571	4				0.951225	0.474861	0.401159	0.86107
1	16.8998	4					0.885519	0.160201	0.766665	0.91253
1	17.5133	4				0.924288	0.430086	0.159235	0.885544
1	13.7688	2					0.825553	0.920796
1	13.7111	3					0.740205	0.537159	0.879354
1	13.6312	3					0.767859	0.278825	0.9436
1	11.3002	2					0.680645	0.775127
1	13.0008	4				0.928174	0.482578	0.392965	0.873143
1	14.5056	5				0.889389	0.447374	0.269103	0.639337	0.906588
1	19.3694	2					0.519859	0.823256
2	15.7522	4					0.688014	0.138362	0.641383	0.872573
2	23.1747	5			0.970732	0.664883	0.280449	0.328689	0.808047
2	21.8544	4				0.886314	0.364374	0.460906	0.93775
2	19.9268	3				0.916413	0.246718	0.876925
2	18.914	3					0.895413	0.226408	0.832324
2	19.3883	4				0.876425	0.416544	0.50067	0.873788
2	17.6917	4				0.911292	0.57326	0.235853	0.855148
2	17.5443	2					0.281716	0.912549
2	23.1675	4				0.916414	0.121088	0.572949	0.968841
2	15.2139	3				0.919926	0.353496	0.897577
2	15.5547	3				0.931327	0.124688	0.900769
2	17.016	5				0.757625	0.296557	0.213868	0.635948	0.918438
2	27.1173	4					0.920466	0.252017	0.607086	0.89291
2	28.8242	4			0.957568	0.71976	0.485478	0.944136
2	21.0872	5			0.881144	0.424336	0.172795	0.270438	0.832932
2	25.9588	4					0.930824	0.263028	0.596584	0.928414
2	15.7159	5			0.908161	0.671113	0.522089	0.393123	0.839364
2	18.8232	4				0.942052	0.556625	0.500573	0.904403
2	23.4266	5				0.821531	0.213911	0.232858	0.683575	0.95835
2	17.1827	3				0.918269	0.370108	0.90538
2	21.7693	4				0.909958	0.288431	0.586979	0.902107
2	23.3168	3					0.901536	0.231691	0.943481
2	27.3077	4				0.931801	0.472289	0.223022	0.976854
2	22.0968	3				0.933832	0.172818	0.873264
2	15.0337	2					0.68259	0.884134
2	19.5948	4				0.941601	0.506928	0.274283	0.90065
2	19.7168	3					0.898716	0.69473	0.886338
2	18.2581	4				0.905131	0.536063	0.534775	0.898929
2	21.015	4				0.926012	0.394412	0.258476	0.855648
2	22.2799	3				0.946391	0.129481	0.877064
2	21.1515	2					0.593033	0.872753
2	15.5467	4				0.925476	0.2129	0.368903	0.90414
2	15.4066	5				0.914234	0.488407	0.28047	0.621898	0.91067
2	15.0243	3						0.105878	0.363236	0.875074
2	16.0608	3				0.925557	0.086379	0.373659
2	26.0342	4				0.815124	0.165978	0.263112	0.487759
2	26.0341	4				0.871152	0.157885	0.230177	0.894684
2	20.4093	4			0.929755	0.71031	0.246882	0.569574
2	23.7875	4				0.863656	0.253325	0.412644	0.884172
2	26.7819	4				0.851136	0.408094	0.284664	0.870104
2	14.291	3					0.372805	0.615117	0.94008
2	20.3111	3				0.919599	0.451782	0.86955
2	13.3912	5			0.912474	0.591372	0.277668	0.469273	0.881431
2	19.249	4				0.924974	0.500268	0.402847	0.903858
2	16.0537	4				0.914337	0.351937	0.08027	0.914316
2	12.4237	3					0.9122	0.693561	0.90275
2	20.9298	3				0.748834	0.155314	0.890737
2	21.5963	3					0.946287	0.460149	0.870751
2	18.9061	3				0.941491	0.614771	0.801679
2	18.82	4				0.913705	0.238921	0.36326	0.88677
2	20.1235	4				0.897176	0.64318	0.334339	0.931328
2	16.8431	3					0.759162	0.479492	0.838134
2	12.4892	4				0.923237	0.142557	0.339276	0.899108
2	16.3683	4				0.788299	0.564462	0.281558	0.847065
2	25.3143	4				0.931802	0.327605	0.431559	0.839481
2	14.7232	4				0.907045	0.284184	0.226398	0.933141
2	21.3036	3				0.921021	0.429388	0.344819
2	13.9958	3					0.798729	0.113559	0.88117
2	23.1702	3				0.97866	0.227545	0.850617
2	17.8573	5			0.933226	0.705678	0.259713	0.377046	0.901803
3	17.544	4				0.850988	0.229903	0.305675	0.926071
3	17.9176	3					0.906217	0.204779	0.831923
3	20.0851	3				0.919778	0.551807	0.874988
3	13.6378	2						0.219552	0.804927
3	13.1189	4				0.878156	0.546209	0.166411	0.929791
3	16.8743	3					0.902934	0.663196	0.975572
3	16.6759	3					0.844188	0.263891	0.861397
3	20.5019	4				0.918416	0.542194	0.218473	0.848396
3	15.8978	3				0.95212	0.527982	0.945596
3	14.5761	4				0.907135	0.131986	0.300154	0.876817
3	16.5099	2					0.917381	0.905332
3	14.4052	3				0.85835	0.44932	0.776681
3	18.0408	3				0.915945	0.170052	0.847127
3	15.6266	3					0.883577	0.218584	0.92466
3	15.6282	4				0.919162	0.575233	0.331989	0.898124
3	15.0007	3						0.200532	0.645325	0.966154
3	15.7261	4				0.855864	0.383521	0.307901	0.855946
3	15.7614	3					0.882558	0.526791	0.879059
3	16.0275	3					0.945071	0.171492	0.868722
3	21.9515	4				0.931654	0.336258	0.288983	0.907888
3	12.7507	2					0.949579	0.879464
3	17.5797	3					0.900612	0.28906	0.76945
3	16.8703	3					0.885195	0.276716	0.759562
3	17.483	4			0.959922	0.533653	0.171083	0.862359
3	16.3621	2					0.901671	0.909583
3	14.5128	3					0.96554	0.35165	0.959743
3	16.5805	4				0.89102	0.288889	0.601031	0.890846
3	19.0621	3					0.841796	0.331946	0.921285
3	13.4041	2					0.884718	0.761651
3	22.479	4					0.872104	0.319805	0.585934	0.884524
3	18.4445	3					0.906154	0.411878	0.854164
3	21.214	3				0.803761	0.282388	0.859193
3	13.3171	3				0.911668	0.428396	0.795636
3	12.3596	3				0.924136	0.222231	0.895601
3	15.0671	2					0.830833	0.818129
3	17.7806	5				0.903531	0.330497	0.205536	0.628596	0.916691
3	23.3237	3					0.928649	0.143066	0.811762
3	15.7845	3					0.878681	0.346889	0.874642
3	23.1367	3					0.922952	0.028297	0.909135
3	19.6644	4				0.914056	0.341661	0.102083	0.889915
3	18.6304	4					0.914173	0.343251	0.524349	0.925802
3	16.2053	4				0.925984	0.191256	0.288304	0.917894
3	15.9973	3				0.922972	0.654983	0.781201
3	14.2261	3					0.896541	0.185197	0.917747
3	21.4891	4					0.925495	0.132158	0.699401	0.877674
3	18.4206	4				0.927869	0.135294	0.373804	0.841488
3	17.3778	2					0.675597	0.791074
3	16.1284	3					0.877574	0.513837	0.958662
3	16.2551	5				0.9514	0.708716	0.163826	0.416526	0.918776
3	15.8481	3					0.841201	0.428151	0.855065
3	18.9815	4				0.941914	0.279069	0.220692	0.929839
3	20.4267	4				0.963461	0.595226	0.641797	0.944633
3	15.645	4					0.903428	0.115224	0.27004	0.835755
3	20.2428	4				0.909734	0.460083	0.418095	0.923926
3	14.6719	3					0.902859	0.358403	0.903831
7	15.1538	3					0.62934	0.173179	0.858583
7	24.1726	6			0.882726	0.571366	0.117492	0.279875	0.604882	0.890671
7	20.6666	4				0.850332	0.577644	0.19467	0.934029
7	15.3261	3					0.880278	0.343091	0.861935
7	14.4969	3					0.776402	0.15373	0.909599
7	12.7663	3					0.121051	0.412847	0.959795
7	15.957	2					0.829393	0.955426
7	13.6386	2					0.973668	0.869631
7	16.1918	4				0.967802	0.118126	0.479445	0.938588
7	14.6161	4				0.846282	0.291788	0.311383	0.866919
7	19.2239	2					0.958311	0.962779
7	19.7995	4				0.731163	0.116645	0.583282	0.974571
7	17.9323	3					0.715436	0.093418	0.933047
7	14.0666	3					0.849616	0.098944	0.919367
7	15.3786	2					0.827243	0.847026
7	22.2959	4				0.663469	0.162895	0.295978	0.914618
7	14.2076	3					0.740374	0.475499	0.830374
7	14.7202	3					0.86511	0.318333	0.963654
7	13.2828	2					0.85511	0.927486
7	17.8846	3				0.827947	0.428814	0.881672
7	19.5112	3					0.820499	0.23598	0.777432
7	15.4793	4				0.875005	0.289012	0.266473	0.925081
7	12.8048	3					0.952251	0.307437	0.731558
7	21.0904	4				0.815902	0.302049	0.243406	0.920821
7	14.243	4					0.860045	0.149398	0.624291	0.938205
7	16.2235	3					0.806181	0.381659	0.844974
7	15.8211	5				0.841043	0.236546	0.131818	0.684064	0.92146
7	14.2116	4					0.616201	0.090486	0.380368	0.831223
7	12.9086	2					0.691004	0.9105
7	14.3037	3				0.936214	0.306742	0.900059
7	13.5689	2					0.78667	0.90931
7	26.9	4					0.425369	0.328389	0.803728	0.971304
7	17.2579	5				0.730916	0.10089	0.283232	0.638506	0.964039
7	18.1822	4				0.888718	0.379292	0.642025	0.884792
7	21.9072	2					0.829347	0.915967
7	15.0269	2					0.73031	0.866651
7	14.3326	4				0.802241	0.238823	0.404151	0.888264
7	17.9104	4				0.912983	0.161364	0.307206	0.86734
7	14.4847	3					0.747142	0.358537	0.901183
7	15.6512	3				0.817269	0.224745	0.903026
7	12.5038	2					0.678247	0.66116
7	13.7257	3					0.843082	0.188016	0.841356
7	15.8169	3				0.894842	0.250982	0.859927
7	15.5216	5				0.851961	0.493708	0.145615	0.708631	0.927205
7	15.8977	3				0.823964	0.154686	0.893416

## Sheet: SC2
Specimen ID	SC length (μm)	MLH1 focus number	Relative MH1 distance from centromere at the short (p) and long (q) arms
			p1	q1	q2	q3	q4	q5
1	13.7707	3		0.123906	0.269953	0.879392
1	17.2425	2		0.114074	0.948924
1	11.7983	3		0.083938	0.530336	0.897093
1	16.6195	2		0.166111	0.951297
1	11.9753	3		0.193667	0.840285	0.943418
1	12.7629	2		0.202256	0.465167
1	14.5401	3		0.115778	0.732978	0.917471
1	12.846	1		0.222489
1	10.9585	4		0.222504	0.342044	0.616328	0.935764
1	10.5862	2		0.07663	0.934347
1	10.2611	2		0.106701	0.852505
1	14.9858	2		0.103254	0.928783
1	15.3852	2		0.058608	0.916164
1	11.2804	3		0.070414	0.595675	0.935471
1	15.141	2		0.169123	0.969105
1	14.9659	3		0.293693	0.601271	0.930968
1	13.5881	3		0.087917	0.714321	0.924571
1	15.3644	3		0.095011	0.721782	0.916267
1	12.5475	3		0.243009	0.393526	0.854422
1	11.3724	4		0.053992	0.182651	0.463272	0.907223
1	12.5737	3		0.198789	0.570716	0.916726
1	13.4598	2		0.055679	0.893079
1	11.429	3		0.134575	0.504997	0.914361
1	12.1009	4		0.15942	0.65001	0.702925	0.937513
1	11.7157	3		0.038396	0.409557	0.842563
1	14.5688	3		0.176939	0.739645	0.950832
1	11.7741	2		0.041902	0.944782
1	11.0749	3		0.235406	0.665129	0.942458
1	11.8369	3		0.024244	0.379424	0.939031
1	11.9208	3		0.066646	0.450032	0.832931
1	13.4774	3		0.104707	0.72188	0.928102
1	10.9263	3		0.234232	0.639431	0.961698
1	18.1286	3		0.035892	0.373523	0.939691
1	13.3159	4		0.064736	0.325066	0.810072	0.956295
1	14.1761	3		0.079452	0.614816	0.930053
1	18.4489	4		0.083865	0.237892	0.615729	0.945836
1	12.6579	3		0.103446	0.256905	0.942688
1	11.1045	2		0.071326	0.912997
1	13.0139	3		0.086933	0.695671	0.953842
1	11.7866	2		0.106652	0.957938
1	13.2254	3		0.156541	0.667934	0.970126
1	12.3465	3		0.124145	0.325476	0.918887
1	12.8816	3		0.058628	0.691821	0.951822
1	11.8257	2		0.161725	0.969709
1	14.9319	5		0.035141	0.205458	0.582591	0.794307	0.964619
1	12.4406	4		0.078917	0.363098	0.671125	0.919186
1	12.3778	3		0.093637	0.700818	0.935728
1	12.7689	3		0.23004	0.755203	0.922725
1	15.0217	4		0.103551	0.255749	0.676111	0.957564
1	11.1558	2		0.041492	0.882721
1	25.9951	2		0.370887	0.987404
1	11.1804	2		0.493635	0.947395
1	16.7616	2		0.116711	0.9045
1	14.4104	4		0.109649	0.318959	0.65787	0.919358
1	11.2174	3		0.058095	0.44415	0.970513
1	16.2686	4		0.055466	0.21801	0.532506	0.927382
1	11.0451	2		0.135306	0.971268
1	10.8657	2		0.1051	0.933595
1	10.9499	2		0.208008	0.86019
1	13.0197	2	0.49353	0.863902
1	13.5699	3		0.149161	0.694187	0.933451
1	13.0256	3		0.187351	0.713094	0.923363
1	9.65325	3		0.251612	0.707511	0.933368
1	19.2088	4		0.070906	0.347395	0.683479	0.925163
2	17.5693	4		0.118442	0.515667	0.832048	0.941413
2	18.6249	3		0.069338	0.685356	0.962181
2	20.181	3		0.337976	0.765916	0.957719
2	15.9054	3		0.213984	0.520227	0.965295
2	15.6725	3		0.112066	0.531005	0.938698
2	17.0254	3		0.14761	0.557836	0.895874
2	17.4865	2		0.090385	0.958522
2	14.8349	2		0.072483	0.928048
2	20.6778	4		0.043652	0.216732	0.334959	0.927001
2	11.9086	3		0.064031	0.226869	0.992724
2	13.2648	2		0.103227	0.938233
2	16.0941	3		0.081653	0.545007	0.949717
2	22.1078	3		0.108658	0.547692	0.857102
2	23.8221	3		0.1531	0.826242	0.972015
2	18.6902	2		0.16972	0.97326
2	21.4995	3		0.096613	0.436674	0.950683
2	14.8019	3		0.04682	0.400509	0.926872
2	17.1718	3		0.113368	0.626634	0.92102
2	19.4667	2		0.026886	0.947033
2	16.9509	2		0.200536	0.859763
2	17.9791	2		0.057855	0.92501
2	18.6254	4		0.054543	0.239736	0.63082	0.91347
2	21.1979	4		0.039879	0.178734	0.653351	0.929139
2	17.9084	2		0.082017	0.442091
2	13.8373	3		0.050681	0.174447	0.95079
2	17.8234	2		0.344072	0.963912
2	18.3242	2		0.068398	0.913585
2	16.8874	2		0.049191	0.953957
2	18.4072	4		0.042188	0.214266	0.597198	0.937456
2	19.3709	3		0.036105	0.372656	0.893629
2	17.579	2		0.083297	0.979101
2	13.3445	2		0.282773	0.924788
2	13.8842	4		0.080448	0.292478	0.68037	0.87032
2	13.0265	1		0.23302
2	14.1487	2		0.191901	0.773308
2	24.6339	3		0.05651	0.386388	0.965329
2	23.558	3		0.039846	0.681763	0.923713
2	18.3467	3		0.079772	0.771229	0.952635
2	19.8442	3		0.072794	0.178017	0.968284
2	19.9847	5		0.121169	0.229628	0.600287	0.782738	0.934371
2	13.0173	2		0.144983	0.955832
2	16.305	1		0.137606
2	12.8379	3		0.125607	0.415784	0.607862
2	16.943	3		0.128189	0.440241	0.890033
2	14.5913	3		0.072224	0.255277	0.948649
2	10.8206	2		0.170572	0.937632
2	18.4991	3		0.244233	0.522011	0.927374
2	18.3099	2		0.155461	0.934596
2	17.0448	2		0.030295	0.698715
2	17.5545	2		0.133526	0.934582
2	16.688	4		0.045629	0.28126	0.700757	0.928229
2	15.4592	3		0.041444	0.485305	0.939657
2	10.9088	2		0.065422	0.94209
2	13.7483	4		0.158678	0.442754	0.710154	0.916405
2	23.1542	3		0.080942	0.486472	0.967639
2	13.8131	3		0.233877	0.66676	0.901835
2	19.496	4		0.124467	0.567956	0.723396	0.944692
2	13.9562	4	0.501532	0.056527	0.178321	0.938576
2	20.36	3		0.161993	0.675753	0.950882
2	14.0671	3		0.149416	0.660247	0.95503
3	15.3158	3		0.072465	0.521731	0.933012
3	15.1664	2		0.304169	0.860626
3	16.7579	3		0.063167	0.817929	0.938447
3	11.9692	2	0.478515	0.860222
3	11.5463	3		0.121352	0.668456	0.903464
3	14.9175	2		0.087589	0.939923
3	15.8209	3		0.165948	0.692407	0.947001
3	17.261	4		0.016263	0.122677	0.298867	0.952508
3	13.0172	2		0.176663	0.93794
3	12.808	4		0.082142	0.428148	0.837994	0.915331
3	15.9247	3		0.175528	0.601076	0.941508
3	12.6157	4		0.070329	0.183033	0.495929	0.922303
3	15.1654	3		0.081852	0.557567	0.949253
3	12.7784	3		0.080011	0.14862	0.927068
3	13.4493	3		0.111267	0.490277	0.940751
3	13.8745	3		0.100327	0.557125	0.944106
3	15.236	4		0.049276	0.126945	0.744338	0.924304
3	13.8266	2		0.065662	0.669982
3	13.4263	2		0.058784	0.839531
3	15.8216	3		0.068485	0.316011	0.961636
3	11.0317	2		0.149053	0.846885
3	14.6839	3		0.039592	0.476136	0.868102
3	13.5365	3		0.18859	0.370901	0.911278
3	16.5193	2		0.163637	0.93388
3	13.722	3		0.203111	0.466559	0.926641
3	13.3971	3		0.134595	0.54577	0.942874
3	14.8118	4		0.100892	0.380844	0.749529	0.969607
3	16.6633	4	0.567272	0.14676	0.27234	0.871183
3	11.4479	2		0.268658	0.96517
3	19.5119	3		0.076994	0.571913	0.957568
3	16.1671	4		0.141719	0.352093	0.692669	0.927509
3	17.1556	2		0.189328	0.961187
3	11.7294	3		0.100701	0.848293	0.923421
3	11.7543	2		0.085941	0.943893
3	12.6191	3		0.146375	0.318281	0.907997
3	15.5557	3		0.053464	0.778458	0.942863
3	19.2586	2		0.089828	0.950988
3	13.8127	2		0.174885	0.85945
3	20.7437	2		0.075753	0.927542
3	16.3986	2		0.107112	0.942972
3	16.6475	3		0.099027	0.633316	0.95047
3	12.966	2		0.072561	0.804269
3	13.7269	2		0.176991	0.53965
3	13.7796	2		0.038895	0.915497
3	17.8672	3		0.192272	0.773819	0.96328
3	14.7155	3		0.084482	0.522203	0.963911
3	14.9052	3		0.095899	0.248713	0.948331
3	13.1934	2		0.306895	0.968261
3	13.7499	3		0.068764	0.399078	0.945903
3	12.2912	2		0.107314	0.87062
3	15.2304	3		0.037258	0.137801	0.891335
3	17.1036	3		0.156058	0.579058	0.94889
3	13.2122	3		0.06703	0.652445	0.944161
3	17.5771	2		0.179904	0.888448
3	11.7186	2		0.09547	0.76396
7	12.8312	2		0.193052	0.947533
7	20.43	3		0.158603	0.553677	0.874585
7	15.5185	3		0.047748	0.516196	0.909379
7	12.2187	3		0.115377	0.462874	0.937891
7	12.1029	3		0.211293	0.359639	0.952917
7	10.4727	2		0.236685	0.903285
7	14.0157	3		0.063089	0.424679	0.914347
7	11.61	3		0.062156	0.678917	0.908822
7	13.0929	3		0.14777	0.294481	0.91852
7	11.6344	3		0.100359	0.583876	0.964191
7	15.7654	2		0.539203	0.929668
7	14.4822	4		0.145633	0.615752	0.778901	0.954921
7	14.5583	1		0.100086
7	11.6961	2		0.160005	0.855551
7	11.9826	2		0.062587	0.784719
7	17.4308	3		0.266455	0.688071	0.965197
7	11.5573	2		0.076661	0.913841
7	12.6408	3		0.214797	0.445174	0.903162
7	11.3146	2		0.190955	0.944131
7	16.0716	3		0.122651	0.234392	0.941921
7	16.8254	3		0.206296	0.544915	0.847198
7	13.0019	2		0.141213	0.565119
7	11.1226	4		0.073025	0.336414	0.804989	0.942344
7	17.2273	3		0.19795	0.658363	0.93037
7	12.4107	1		0.866688
7	13.5254	3		0.069464	0.603824	0.89008
7	13.4638	3		0.03382	0.499057	0.875747
7	11.4674	3		0.226143	0.653905	0.870795
7	10.9994	2		0.322149	0.905192
7	12.6536	3		0.214689	0.419565	0.872083
7	12.1651	2		0.547207	0.940353
7	21.5216	4		0.048409	0.399844	0.689991	0.885291
7	15.1036	2		0.291837	0.873204
7	16.4521	3		0.051985	0.34057	0.967678
7	17.5694	2		0.21323	0.945465
7	12.8661	2		0.184978	0.893579
7	13.4961	3		0.100211	0.277342	0.940239
7	14.4725	3		0.147894	0.512419	0.915005
7	11.1856	2		0.364493	0.860991
7	12.5981	2		0.174707	0.897044
7	7.82404	1		0.824421
7	11.6784	1		0.828207
7	12.3114	3		0.030836	0.572682	0.94518
7	12.3125	4		0.178975	0.35599	0.626075	0.955902
7	12.8845	4		0.152083	0.305073	0.664314	0.886685
